# Supplementary material for: Construction of circRNA‐based ceRNA network and its prognosis‐associated subnet of clear cell renal cell carcinoma
Source: Cancer Med. 2021 Sep 27;10(22):8210–21. doi: 10.1002/cam4.4311 (PMC8607260; doi:10.1002/cam4.4311)
Supplement: Supplementary file 5 — Table S1 [file CAM4-10-8210-s005.xlsx]

## Sheet: Primers and target sequences of
Gene	Primer	Sequence (5'-3')
hsa_circ_0001167	Forward	GGGTTTGGGAGGTGAATGGA
	Reverse	CAACCCGTCACCACACTTC
hsa_circ_0001693	Forward	TGCCTGAACAGTTCCATTGAC
	Reverse	CTCATCTTGCACCACACACC
hsa_circ_0005019	Forward	GGAGATGTACACCACCCATGA
	Reverse	TGTGTCAGAACCCTCACTTGA
hsa_circ_0058794	Forward	GCTGAATGTGGAGAGGGTCT
	Reverse	TCTTGAACCTGCCACCTTCC
hsa_circ_0020303	Forward	CGTCAAGTACACCATGCACA
	Reverse	CGGAGGCATCTGTGAAGATC
hsa_circ_0031594	Forward	TCATAGCAGATGTGGAGCCC
	Reverse	CATTTCCCGGATAGCAAGCC
hsa_circ_0003596	Forward	CTGCAACTTCACAGCCGG
	Reverse	ATTCCCGTCGTCCAGCAG
hsa_circ_0031017	Forward	CGACATTGACTACAGCACCG
	Reverse	TGAGCTTGCATGTCAGACAC
hsa-miR-193a-5p	Stem loop	GTCGTATCCAGTGCAGGGTCCGAGGTATTCGCACTGGATACGACTCATCT
	Forward	TGGGTCTTTGCGGGCG
	Reverse	AGTGCAGGGTCCGAGGTATT
hsa-miR-342-5p	Stem loop	GTCGTATCCAGTGCAGGGTCCGAGGTATTCGCACTGGATACGACTCAATC
	Forward	CGCGAGGGGTGCTATCTGT
	Reverse	AGTGCAGGGTCCGAGGTATT
hsa-miR-595	Stem loop	GTCGTATCCAGTGCAGGGTCCGAGGTATTCGCACTGGATACGACAGACAC
	Forward	GCGGAAGTGTGCCGTGGT
	Reverse	AGTGCAGGGTCCGAGGTATT
DEGS2	Forward	CGGCGCAAGGAGATACTGG
	Reverse	GTTGTGCGAGATGTCGTGGA
TRIM2	Forward	TGCGCCAGATTGACAAGCA
	Reverse	GCACCTCTCGCAGAAAGTG
CCDC8	Forward	CAGCGACTTCGAGACCTCC
	Reverse	CAGGTAGCTGACGGGCATTT
MYH10	Forward	TCCCGCTGGAGTTTACGC
	Reverse	GCAGGAAGCCAAGGAACG
β-Actin	Forward	CCTAGAAGCATTTGCGGTGG
	Reverse	GAGCTACGAGCTGCCTGACG
U6	Forward	CTCGCTTCGGCAGCACA
	Reverse	AACGCTTCACGAATTTGCGT
SiRNA-1 (hsa_circ_0001167)	Target sequence	GAGGTGAATGGATGGTAGA
SiRNA-2 (hsa_circ_0001167)	Target sequence	TGAATGGATGGTAGATGGA
